# Supplementary material for: Different Roles of Introgression on the Demographic Change in Two Snakebark Maples, Acer caudatifolium and A. morrisonense, with Contrasted Postglacial Expansion Routes
Source: Plants (Basel). 2022 Feb 26;11(5):644. doi: 10.3390/plants11050644 (PMC8912722; doi:10.3390/plants11050644)
Supplement: Supplementary file 1 [file plants-11-00644-s001.zip]

Archive with 1 entries (1 files):
- plants-1607902-supplementary.pdf
